# Supplementary material for: Airspaces-derived exosomes contain disease-relevant protein signatures in a mouse model of cystic fibrosis (CF)-like mucoinflammatory lung disease
Source: Front Pharmacol. 2024 Sep 25;15:1460692. doi: 10.3389/fphar.2024.1460692 (PMC11461968; doi:10.3389/fphar.2024.1460692)
Supplement: Supplementary file 4 [file Table1.XLSX]

## Sheet: Supplemental Table 1 
Supplementary Table 1. Protein signatures identified in exosomes harvested in this study.
S. No	Protein	Description
1	CD177	CD177 antigen
2	S100A9	Protein S100-A9
3	CAMP	Cathelicidin antimicrobial peptide
4	S100A8	Protein S100-A8
5	ITGAM	Integrin alpha-M
6	MPO	Myeloperoxidase
7	NGP	Neutrophilic granule protein
8	PGLYRP1	Peptidoglycan recognition protein 1
9	LTF	Lactotransferrin
10	FTL1	Ferritin light chain 1
11	HBB-B2	Hemoglobin subunit beta-2
12	RAC2	Ras-related C3 botulinum toxin substrate 2
13	SLC4A1	Band 3 anion transport protein
14	PSAP	Prosaposin
15	CIB1	Calcium and integrin-binding protein 1
16	ALOX12	Polyunsaturated fatty acid lipoxygenase ALOX12
17	HBB-B1	Hemoglobin subunit beta-1
18	CD68	Macrosialin
19	FTH1	Ferritin heavy chain
20	THY1	Thy-1 membrane glycoprotein
21	LGALS3BP	Galectin-3-binding protein
22	NCKAP1L	Nck-associated protein 1-like
23	BASP1	Brain acid soluble protein 1
24	MFGE8	Lactadherin
25	PLSCR1	Phospholipid scramblase 1
26	SERINC3	Serine incorporator 3
27	CD82	CD82 antigen
28	MMP19	Matrix metalloproteinase-19
29	TXNIP	Thioredoxin-interacting protein
30	FMNL1	Formin-like protein 1
31	DOCK2	Dedicator of cytokinesis protein 2
32	VAT1	Synaptic vesicle membrane protein VAT-1 homolog
33	SNRPD3	Small nuclear ribonucleoprotein Sm D3
34	TUBB6	Tubulin beta-6 chain
35	FN1	Fibronectin
36	PHGDH	D-3-phosphoglycerate dehydrogenase
37	TWF2	Twinfilin-2
38	CTSD	Cathepsin D
39	VIM	Vimentin
40	CD14	Monocyte differentiation antigen CD14
41	SFPQ	Splicing factor, proline- and glutamine-rich
42	PRPF8	Pre-mRNA-processing-splicing factor 8
43	MMP8	Neutrophil collagenase
44	CD5L	CD5 antigen-like
45	FERMT3	Fermitin family homolog 3
46	ITGA2B	Integrin alpha-IIb
47	MAPK1	Mitogen-activated protein kinase 1
48	CORO1A	Coronin-1A
49	TFRC	Transferrin receptor protein 1
50	SLC1A4	Neutral amino acid transporter A
51	PLOD1	Procollagen-lysine,2-oxoglutarate 5-dioxygenase 1
52	BST2	Bone marrow stromal antigen 2
53	HNRNPD	Heterogeneous nuclear ribonucleoprotein D0
54	ITGB3	Integrin beta-3
55	BSG	Basigin
56	LGALS3	Galectin-3
57	AQP1	Aquaporin-1
58	CD2	T-cell surface antigen CD2
59	SNRPD1	Small nuclear ribonucleoprotein Sm D1
60	LYN	Tyrosine-protein kinase Lyn
61	PLEKHO2	Pleckstrin homology domain-containing family O member 2
62	CLIC1	Chloride intracellular channel protein 1
63	B2M	Beta-2-microglobulin
64	LCN2	Neutrophil gelatinase-associated lipocalin
65	MITD1	MIT domain-containing protein 1
66	CSPG4	Chondroitin sulfate proteoglycan 4
67	ALOX15	Polyunsaturated fatty acid lipoxygenase ALOX15
68	STOM	Stomatin
69	PSMB9	Proteasome subunit beta type-9
70	SDCBP	Syntenin-1
71	SMPDL3B	Acid sphingomyelinase-like phosphodiesterase 3b
72	CYFIP2	Cytoplasmic FMR1-interacting protein 2
73	VPS4B	Vacuolar protein sorting-associated protein 4B
74	ATP1A1	Sodium/potassium-transporting ATPase subunit alpha-1
75	CNP	2',3'-cyclic-nucleotide 3'-phosphodiesterase
76	SLCO1A5	Solute carrier organic anion transporter family member 1A5
77	ARHGDIB	Rho GDP-dissociation inhibitor 2
78	SNRPE	Small nuclear ribonucleoprotein E
79	DOCK10	Dedicator of cytokinesis protein 10
80	MYBBP1A	Myb-binding protein 1A
81	PRDX2	Peroxiredoxin-2
82	LSP1	Lymphocyte-specific protein 1
83	KRT77	Keratin, type II cytoskeletal 1b
84	APOM	Apolipoprotein M
85	SLC16A1	Monocarboxylate transporter 1
86	CHMP2A	Charged multivesicular body protein 2a
87	PDCD6IP	Programmed cell death 6-interacting protein
88	CBLB	E3 ubiquitin-protein ligase CBL-B
89	SPP1	Osteopontin
90	FLNA	Filamin-A
91	COPS7A	COP9 signalosome complex subunit 7a
92	SF3B3	Splicing factor 3B subunit 3
93	TOP1	DNA topoisomerase 1
94	TPP2	Tripeptidyl-peptidase 2
95	IGSF8	Immunoglobulin superfamily member 8
96	EIF4A3	Eukaryotic initiation factor 4A-III
97	SLC44A1	Choline transporter-like protein 1
98	CHMP4B	Charged multivesicular body protein 4b
99	APOE	Apolipoprotein E
100	ELMO1	Engulfment and cell motility protein 1
101	HNRNPA3	Heterogeneous nuclear ribonucleoprotein A3
102	NCF2	Neutrophil cytosol factor 2
103	SRSF3	Serine/arginine-rich splicing factor 3
104	CORO1C	Coronin-1C
105	TSG101	Tumor susceptibility gene 101 protein
106	ANK1	Ankyrin-1
107	GRB2	Growth factor receptor-bound protein 2
108	MYO1G	Unconventional myosin-Ig
109	C1RA	Complement C1r-A subcomponent
110	H2-D1	H-2 class I histocompatibility antigen, D-B alpha chain
111	IRGM1	Immunity-related GTPase family M protein 1
112	TLR2	Toll-like receptor 2
113	RAB8B	Ras-related protein Rab-8B
114	CLIC4	Chloride intracellular channel protein 4
115	CYBB	Cytochrome b-245 heavy chain
116	PTPN6	Tyrosine-protein phosphatase non-receptor type 6
117	SRI	Sorcin
118	RFTN1	Raftlin
119	EIF3K	Eukaryotic translation initiation factor 3 subunit K
120	BROX	BRO1 domain-containing protein BROX
121	TUBB1	Tubulin beta-1 chain
122	HP1BP3	Heterochromatin protein 1-binding protein 3
123	PLTP	Phospholipid transfer protein
124	SERPINB1A	Leukocyte elastase inhibitor A
125	ITGA6	Integrin alpha-6
126	TUBA4A	Tubulin alpha-4A chain
127	S100A4	Protein S100-A4
128	EIF3F	Eukaryotic translation initiation factor 3 subunit F
129	ACACA	Acetyl-CoA carboxylase 1
130	RASA3	Ras GTPase-activating protein 3
131	H2-AA	H-2 class II histocompatibility antigen, A-B alpha chain
132	ANXA8	Annexin A8
133	FLNC	Filamin-C
134	PTGFRN	Prostaglandin F2 receptor negative regulator
135	CD48	CD48 antigen
136	VCP	Transitional endoplasmic reticulum ATPase
137	ARPC4	Actin-related protein 2/3 complex subunit 4
138	CLEC2D	C-type lectin domain family 2 member D
139	HSPA2	Heat shock-related 70 kDa protein 2
140	EIF4A1	Eukaryotic initiation factor 4A-I
141	TM9SF3	Transmembrane 9 superfamily member 3
142	TOP2B	DNA topoisomerase 2-beta
143	SNRPB	Small nuclear ribonucleoprotein-associated protein B
144	ITGA5	Integrin alpha-5
145	ARPC1B	Actin-related protein 2/3 complex subunit 1B
146	CD47	Leukocyte surface antigen CD47
147	RPS10	Small ribosomal subunit protein eS10
148	PAG1	Phosphoprotein associated with glycosphingolipid-enriched microdomains 1
149	ITGB2	Integrin beta-2
150	ACTR3	Actin-related protein 3
151	HNRNPA2B1	Heterogeneous nuclear ribonucleoproteins A2/B1
152	GDA	Guanine deaminase
153	YBX1	Y-box-binding protein 1
154	SLC29A1	Equilibrative nucleoside transporter 1
155	RRAS2	Ras-related protein R-Ras2
156	HNRNPU	Heterogeneous nuclear ribonucleoprotein U
157	CD44	CD44 antigen
158	MYO1D	Unconventional myosin-Id
159	CAPG	Macrophage-capping protein
160	EZR	Ezrin
161	EIF3L	Eukaryotic translation initiation factor 3 subunit L
162	GLIPR2	Golgi-associated plant pathogenesis-related protein 1
163	CCT4	T-complex protein 1 subunit delta
164	HNRNPL	Heterogeneous nuclear ribonucleoprotein L
165	GRK6	G protein-coupled receptor kinase 6
166	UGDH	UDP-glucose 6-dehydrogenase
167	ARF4	ADP-ribosylation factor 4
168	CD63	CD63 antigen
169	SLC16A3	Monocarboxylate transporter 4
170	ACTB	Actin, cytoplasmic 1
171	PSMB2	Proteasome subunit beta type-2
172	CMTM6	CKLF-like MARVEL transmembrane domain-containing protein 6
173	ARPC3	Actin-related protein 2/3 complex subunit 3
174	HP	Haptoglobin
175	ANXA11	Annexin A11
176	HNRNPK	Heterogeneous nuclear ribonucleoprotein K
177	ACTA2	Actin, aortic smooth muscle
178	LRP1	Prolow-density lipoprotein receptor-related protein 1
179	SLC2A1	Solute carrier family 2, facilitated glucose transporter member 1
180	ACTR2	Actin-related protein 2
181	USO1	General vesicular transport factor p115
182	PFN1	Profilin-1
183	EIF3E	Eukaryotic translation initiation factor 3 subunit E
184	ARPC2	Actin-related protein 2/3 complex subunit 2
185	MTHFD1	C-1-tetrahydrofolate synthase, cytoplasmic
186	CCT8	T-complex protein 1 subunit theta
187	EIF3M	Eukaryotic translation initiation factor 3 subunit M
188	PSMB8	Proteasome subunit beta type-8
189	ITGA4	Integrin alpha-4
190	CLTC	Clathrin heavy chain 1
191	GNAI2	Guanine nucleotide-binding protein G(i) subunit alpha-2
192	C3	Complement C3
193	PICALM	Phosphatidylinositol-binding clathrin assembly protein
194	MARCKS	Myristoylated alanine-rich C-kinase substrate
195	SLC3A2	Amino acid transporter heavy chain SLC3A2
196	RPS18	Small ribosomal subunit protein uS13
197	ARPC5	Actin-related protein 2/3 complex subunit 5
198	PDCD6	Programmed cell death protein 6
199	GCA	Grancalcin
200	CALM1	Calmodulin-1
201	PYGL	Glycogen phosphorylase, liver form
202	ATP1B3	Sodium/potassium-transporting ATPase subunit beta-3
203	TGM2	Protein-glutamine gamma-glutamyltransferase 2
204	CD9	CD9 antigen
205	EEF1G	Elongation factor 1-gamma
206	CAPZA2	F-actin-capping protein subunit alpha-2
207	RHOF	Rho-related GTP-binding protein RhoF
208	ALDOC	Fructose-bisphosphate aldolase C
209	CCT2	T-complex protein 1 subunit beta
210	H2-K1	H-2 class I histocompatibility antigen, K-B alpha chain
211	DNM2	Dynamin-2
212	H2-Q10	H-2 class I histocompatibility antigen, Q10 alpha chain
213	CTSB	Cathepsin B
214	PSMA5	Proteasome subunit alpha type-5
215	VAMP8	Vesicle-associated membrane protein 8
216	CAPN1	Calpain-1 catalytic subunit
217	NAPSA	Napsin-A
218	RAN	GTP-binding nuclear protein Ran
219	CAPZA1	F-actin-capping protein subunit alpha-1
220	CASP6	Caspase-6
221	LY75	Lymphocyte antigen 75
222	SNRNP200	U5 small nuclear ribonucleoprotein 200 kDa helicase
223	MYL6	Myosin light polypeptide 6
224	HNRNPC	Heterogeneous nuclear ribonucleoproteins C1/C2
225	CAPZB	F-actin-capping protein subunit beta
226	EIF3H	Eukaryotic translation initiation factor 3 subunit H
227	ALDH9A1	4-trimethylaminobutyraldehyde dehydrogenase
228	DDX3X	ATP-dependent RNA helicase DDX3X
229	SH3GL1	Endophilin-A2
230	EIF3A	Eukaryotic translation initiation factor 3 subunit A
231	HSPA8	Heat shock cognate 71 kDa protein
232	PSMB1	Proteasome subunit beta type-1
233	KRT6A	Keratin, type II cytoskeletal 6A
234	RAB8A	Ras-related protein Rab-8A
235	EIF3B	Eukaryotic translation initiation factor 3 subunit B
236	RAP2B	Ras-related protein Rap-2b
237	PTP4A1	Protein tyrosine phosphatase type IVA 1
238	EFR3A	Protein EFR3 homolog A
239	PGAM2	Phosphoglycerate mutase 2
240	DERA	Deoxyribose-phosphate aldolase
241	LPL	Lipoprotein lipase
242	KRT13	Keratin, type I cytoskeletal 13
243	TRPV2	Transient receptor potential cation channel subfamily V member 2
244	ITIH2	Inter-alpha-trypsin inhibitor heavy chain H2
245	FASN	Fatty acid synthase
246	HTRA1	Serine protease HTRA1
247	PABPC1	Polyadenylate-binding protein 1
248	PSMA3	Proteasome subunit alpha type-3
249	ANXA1	Annexin A1
250	CCT6A	T-complex protein 1 subunit zeta
251	RAB35	Ras-related protein Rab-35
252	PSMB7	Proteasome subunit beta type-7
253	CCT3	T-complex protein 1 subunit gamma
254	VWF	von Willebrand factor
255	ARF6	ADP-ribosylation factor 6
256	EEF1D	Elongation factor 1-delta
257	PRDX5	Peroxiredoxin-5, mitochondrial
258	ALDH16A1	Aldehyde dehydrogenase family 16 member A1
259	IQGAP2	Ras GTPase-activating-like protein IQGAP2
260	ACTN1	Alpha-actinin-1
261	ATP6V1H	V-type proton ATPase subunit H
262	MGAT5	Alpha-1,6-mannosylglycoprotein 6-beta-N-acetylglucosaminyltransferase A
263	STXBP2	Syntaxin-binding protein 2
264	LCP1	Plastin-2
265	NAPA	Alpha-soluble NSF attachment protein
266	PRDX1	Peroxiredoxin-1
267	CC2D1B	Coiled-coil and C2 domain-containing protein 1B
268	PSMA1	Proteasome subunit alpha type-1
269	PSMB3	Proteasome subunit beta type-3
270	COPS2	COP9 signalosome complex subunit 2
271	SSRP1	FACT complex subunit SSRP1
272	ASNS	Asparagine synthetase [glutamine-hydrolyzing]
273	NT5E	5'-nucleotidase
274	KRT14	Keratin, type I cytoskeletal 14
275	CR1L	Complement component receptor 1-like protein
276	ITGB1	Integrin beta-1
277	OSTF1	Osteoclast-stimulating factor 1
278	CSK	Tyrosine-protein kinase CSK
279	PSMB4	Proteasome subunit beta type-4
280	ADAM10	Disintegrin and metalloproteinase domain-containing protein 10
281	EIF3C	Eukaryotic translation initiation factor 3 subunit C
282	PSMA2	Proteasome subunit alpha type-2
283	PAICS	Bifunctional phosphoribosylaminoimidazole carboxylase/phosphoribosylaminoimidazole succinocarboxamide synthetase
284	AP2A2	AP-2 complex subunit alpha-2
285	PSMA7	Proteasome subunit alpha type-7
286	TSPAN14	Tetraspanin-14
287	GNAS	Guanine nucleotide-binding protein G(s) subunit alpha isoforms short
288	FNBP1	Formin-binding protein 1
289	EFTUD2	116 kDa U5 small nuclear ribonucleoprotein component
290	SRGAP2	SLIT-ROBO Rho GTPase-activating protein 2
291	GALK1	Galactokinase
292	ADAM9	Disintegrin and metalloproteinase domain-containing protein 9
293	ADSL	Adenylosuccinate lyase
294	PSMB5	Proteasome subunit beta type-5
295	PSMD12	26S proteasome non-ATPase regulatory subunit 12
296	EIF3I	Eukaryotic translation initiation factor 3 subunit I
297	PSMD3	26S proteasome non-ATPase regulatory subunit 3
298	PRMT5	Protein arginine N-methyltransferase 5
299	COPS6	COP9 signalosome complex subunit 6
300	STK10	Serine/threonine-protein kinase 10
301	RDX	Radixin
302	RAP1A	Ras-related protein Rap-1A
303	G6PDX	Glucose-6-phosphate 1-dehydrogenase X
304	HNRNPAB	Heterogeneous nuclear ribonucleoprotein A/B
305	DCTN2	Dynactin subunit 2
306	GNB2	Guanine nucleotide-binding protein G(I)/G(S)/G(T) subunit beta-2
307	CSNK2A2	Casein kinase II subunit alpha'
308	GPX1	Glutathione peroxidase 1
309	RAB11B	Ras-related protein Rab-11B
310	ACTR1B	Beta-centractin
311	ANXA2	Annexin A2
312	ITM2B	Integral membrane protein 2B
313	ALDOA	Fructose-bisphosphate aldolase A
314	C5AR1	C5a anaphylatoxin chemotactic receptor 1
315	PDCD10	Programmed cell death protein 10
316	COPB1	Coatomer subunit beta
317	AP2M1	AP-2 complex subunit mu
318	DNAJA1	DnaJ homolog subfamily A member 1
319	RPS6KA1	Ribosomal protein S6 kinase alpha-1
320	ARRDC1	Arrestin domain-containing protein 1
321	LAMP2	Lysosome-associated membrane glycoprotein 2
322	FLOT2	Flotillin-2
323	GSN	Gelsolin
324	CUL3	Cullin-3
325	ATP6V1E1	V-type proton ATPase subunit E 1
326	ATP6V1B2	V-type proton ATPase subunit B, brain isoform
327	GOLGA7	Golgin subfamily A member 7
328	XDH	Xanthine dehydrogenase/oxidase
329	AP2A1	AP-2 complex subunit alpha-1
330	CSNK2B	Casein kinase II subunit beta
331	ENO1	Alpha-enolase
332	IQGAP1	Ras GTPase-activating-like protein IQGAP1
333	ACLY	ATP-citrate synthase
334	RPS3	Small ribosomal subunit protein uS3
335	CD81	CD81 antigen
336	CSE1L	Exportin-2
337	NRAS	GTPase NRas
338	PPP1CB	Serine/threonine-protein phosphatase PP1-beta catalytic subunit
339	PCBP2	Poly(rC)-binding protein 2
340	TUBB5	Tubulin beta-5 chain
341	HSPD1	60 kDa heat shock protein, mitochondrial
342	FDPS	Farnesyl pyrophosphate synthase
343	MUG1	Murinoglobulin-1
344	TLN1	Talin-1
345	PSMA4	Proteasome subunit alpha type-4
346	RPSA	Small ribosomal subunit protein uS2
347	VASP	Vasodilator-stimulated phosphoprotein
348	CC2D1A	Coiled-coil and C2 domain-containing protein 1A
349	CAD	Multifunctional protein CAD
350	IPO5	Importin-5
351	KRT10	Keratin, type I cytoskeletal 10
352	ACTN4	Alpha-actinin-4
353	KPNB1	Importin subunit beta-1
354	PRDX4	Peroxiredoxin-4
355	ACTG1	Actin, cytoplasmic 2
356	PSMC6	26S proteasome regulatory subunit 10B
357	CCT5	T-complex protein 1 subunit epsilon
358	ANXA7	Annexin A7
359	PSMC3	26S proteasome regulatory subunit 6A
360	PSMD13	26S proteasome non-ATPase regulatory subunit 13
361	AP1B1	AP-1 complex subunit beta-1
362	RPS20	Small ribosomal subunit protein uS10
363	MYADM	Myeloid-associated differentiation marker
364	COPA	Coatomer subunit alpha
365	KRT42	Keratin, type I cytoskeletal 42
366	GFPT1	Glutamine--fructose-6-phosphate aminotransferase [isomerizing] 1
367	GNA13	Guanine nucleotide-binding protein subunit alpha-13
368	ITCH	E3 ubiquitin-protein ligase Itchy
369	CAP1	Adenylyl cyclase-associated protein 1
370	RPS14	Small ribosomal subunit protein uS11
371	COPG2	Coatomer subunit gamma-2
372	RAP2C	Ras-related protein Rap-2c
373	RAB5C	Ras-related protein Rab-5C
374	CSNK2A1	Casein kinase II subunit alpha
375	VPS37C	Vacuolar protein sorting-associated protein 37C
376	CYFIP1	Cytoplasmic FMR1-interacting protein 1
377	CAT	Catalase
378	CCT7	T-complex protein 1 subunit eta
379	NCL	Nucleolin
380	UGP2	UTP--glucose-1-phosphate uridylyltransferase
381	MSN	Moesin
382	CAND1	Cullin-associated NEDD8-dissociated protein 1
383	EHD4	EH domain-containing protein 4
384	NAPG	Gamma-soluble NSF attachment protein
385	ATP6V0C	V-type proton ATPase 16 kDa proteolipid subunit c
386	AIMP2	Aminoacyl tRNA synthase complex-interacting multifunctional protein 2
387	MVP	Major vault protein
388	RPL11	Large ribosomal subunit protein uL5
389	KRT1	Keratin, type II cytoskeletal 1
390	CDC42BPB	Serine/threonine-protein kinase MRCK beta
391	PSMD11	26S proteasome non-ATPase regulatory subunit 11
392	CSNK1G1	Casein kinase I isoform gamma-1
393	TAGLN2	Transgelin-2
394	PLEK	Pleckstrin
395	PSMD14	26S proteasome non-ATPase regulatory subunit 14
396	CPNE3	Copine-3
397	RUVBL2	RuvB-like 2
398	FARSB	Phenylalanine--tRNA ligase beta subunit
399	ATP6V1A	V-type proton ATPase catalytic subunit A
400	CORO1B	Coronin-1B
401	TNPO1	Transportin-1
402	DCTN1	Dynactin subunit 1
403	PGM2	Phosphopentomutase
404	MAN2A1	Alpha-mannosidase 2
405	RALA	Ras-related protein Ral-A
406	NCSTN	Nicastrin
407	PTPRA	Receptor-type tyrosine-protein phosphatase alpha
408	PFKL	ATP-dependent 6-phosphofructokinase, liver type
409	EIF2S1	Eukaryotic translation initiation factor 2 subunit 1
410	HSP90AB1	Heat shock protein HSP 90-beta
411	ATG7	Ubiquitin-like modifier-activating enzyme ATG7
412	XPO1	Exportin-1
413	RUVBL1	RuvB-like 1
414	IDH1	Isocitrate dehydrogenase [NADP] cytoplasmic
415	MTPN	Myotrophin
416	DNAJA2	DnaJ homolog subfamily A member 2
417	PLSCR3	Phospholipid scramblase 3
418	EHD1	EH domain-containing protein 1
419	PCBP1	Poly(rC)-binding protein 1
420	ABI1	Abl interactor 1
421	SLC1A5	Neutral amino acid transporter B(0)
422	MIF	Macrophage migration inhibitory factor
423	DNPEP	Aspartyl aminopeptidase
424	DHX9	ATP-dependent RNA helicase A
425	RAC1	Ras-related C3 botulinum toxin substrate 1
426	RAP1B	Ras-related protein Rap-1b
427	DDX6	Probable ATP-dependent RNA helicase DDX6
428	ECM1	Extracellular matrix protein 1
429	PSMD2	26S proteasome non-ATPase regulatory subunit 2
430	RAB13	Ras-related protein Rab-13
431	SND1	Staphylococcal nuclease domain-containing protein 1
432	CPNE1	Copine-1
433	TCP1	T-complex protein 1 subunit alpha
434	DHX57	Putative ATP-dependent RNA helicase DHX57
435	UBE2V1	Ubiquitin-conjugating enzyme E2 variant 1
436	DHX15	ATP-dependent RNA helicase DHX15
437	GDI2	Rab GDP dissociation inhibitor beta
438	PKM	Pyruvate kinase PKM
439	EIF4A2	Eukaryotic initiation factor 4A-II
440	CSNK1G3	Casein kinase I isoform gamma-3
441	TRAP1	Heat shock protein 75 kDa, mitochondrial
442	KRT5	Keratin, type II cytoskeletal 5
443	RHOG	Rho-related GTP-binding protein RhoG
444	PSMB6	Proteasome subunit beta type-6
445	SPOCK2	Testican-2
446	LYZ2	Lysozyme C-2
447	CDC37	Hsp90 co-chaperone Cdc37
448	STIP1	Stress-induced-phosphoprotein 1
449	PSMD6	26S proteasome non-ATPase regulatory subunit 6
450	PSMA6	Proteasome subunit alpha type-6
451	COL1A1	Collagen alpha-1(I) chain
452	RPS27A	Ubiquitin-ribosomal protein eS31 fusion protein
453	APLP2	Amyloid beta precursor like protein 2
454	HMGB1	High mobility group protein B1
455	GYS1	Glycogen [starch] synthase, muscle
456	SDC4	Syndecan-4
457	GM2A	Ganglioside GM2 activator
458	FBLN1	Fibulin-1
459	RPL36	Large ribosomal subunit protein eL36
460	PREP	Prolyl endopeptidase
461	APP	Amyloid-beta precursor protein
462	ANP32B	Acidic leucine-rich nuclear phosphoprotein 32 family member B
463	IDH2	Isocitrate dehydrogenase [NADP], mitochondrial
464	KRT71	Keratin, type II cytoskeletal 71
465	CCDC47	PAT complex subunit CCDC47
466	CNN2	Calponin-2
467	ALDH2	Aldehyde dehydrogenase, mitochondrial
468	DDOST	Dolichyl-diphosphooligosaccharide--protein glycosyltransferase 48 kDa subunit
469	RPL24	Large ribosomal subunit protein eL24
470	RPL17	Large ribosomal subunit protein uL22
471	P4HB	Protein disulfide-isomerase
472	HSPG2	Basement membrane-specific heparan sulfate proteoglycan core protein
473	VTN	Vitronectin
474	NRP1	Neuropilin-1
475	RPL27A	Large ribosomal subunit protein uL15
476	DPYSL2	Dihydropyrimidinase-related protein 2
477	PDIA3	Protein disulfide-isomerase A3
478	PRKCSH	Glucosidase 2 subunit beta
479	GSTM2	Glutathione S-transferase Mu 2
480	COL1A2	Collagen alpha-2(I) chain
481	RPL29	Large ribosomal subunit protein eL29
482	AGRN	Agrin
483	ANXA5	Annexin A5
484	RTN4	Reticulon-4
485	ETFA	Electron transfer flavoprotein subunit alpha, mitochondrial
486	RTN3	Reticulon-3
487	MDH2	Malate dehydrogenase, mitochondrial
488	F2	Prothrombin
489	PRDX6	Peroxiredoxin-6
490	VAMP2	Vesicle-associated membrane protein 2
491	SOD1	Superoxide dismutase [Cu-Zn]
492	SERPINC1	Antithrombin-III
493	RAB12	Ras-related protein Rab-12
494	RPS8	Small ribosomal subunit protein eS8
495	TUBA3A	Tubulin alpha-3 chain
496	GDI1	Rab GDP dissociation inhibitor alpha
497	TPM1	Tropomyosin alpha-1 chain
498	RPS24	Small ribosomal subunit protein eS24
499	COL6A2	Collagen alpha-2(VI) chain
500	ACO2	Aconitate hydratase, mitochondrial
501	IGF2R	Cation-independent mannose-6-phosphate receptor
502	PPIB	Peptidyl-prolyl cis-trans isomerase B
503	RPL31	Large ribosomal subunit protein eL31
504	DAG1	Dystroglycan 1
505	RPL3	Large ribosomal subunit protein uL3
506	MYH10	Myosin-10
507	TMED4	Transmembrane emp24 domain-containing protein 4
508	DENR	Density-regulated protein
509	SRSF2	Serine/arginine-rich splicing factor 2
510	RPL8	Large ribosomal subunit protein uL2
511	PGK1	Phosphoglycerate kinase 1
512	KRT73	Keratin, type II cytoskeletal 73
513	RPL5	Large ribosomal subunit protein uL18
514	RPS13	Small ribosomal subunit protein uS15
515	ESYT1	Extended synaptotagmin-1
516	ANXA3	Annexin A3
517	SAMHD1	Deoxynucleoside triphosphate triphosphohydrolase SAMHD1
518	RPL22	Large ribosomal subunit protein eL22
519	MDH1	Malate dehydrogenase, cytoplasmic
520	RPL23A	Large ribosomal subunit protein uL23
521	RPL4	Large ribosomal subunit protein uL4
522	SLC25A5	ADP/ATP translocase 2
523	RPL9	Large ribosomal subunit protein uL6
524	PFKP	ATP-dependent 6-phosphofructokinase, platelet type
525	GEMIN5	Gem-associated protein 5
526	PSAT1	Phosphoserine aminotransferase
527	ALB	Albumin
528	RPL7	Large ribosomal subunit protein uL30
529	ARHGDIA	Rho GDP-dissociation inhibitor 1
530	GANAB	Neutral alpha-glucosidase AB
531	EMB	Embigin
532	RPS26	Small ribosomal subunit protein eS26
533	TPM3	Tropomyosin alpha-3 chain
534	VCL	Vinculin
535	NPM1	Nucleophosmin
536	PADI4	Protein-arginine deiminase type-4
537	RPL10	Large ribosomal subunit protein uL16
538	HSP90B1	Endoplasmin
539	SUB1	Activated RNA polymerase II transcriptional coactivator p15
540	SLC6A6	Sodium- and chloride-dependent taurine transporter
541	RPL21	Large ribosomal subunit protein eL21
542	YPEL5	Protein yippee-like 5
543	GRHPR	Glyoxylate reductase/hydroxypyruvate reductase
544	CDC42	Cell division control protein 42 homolog
545	CD36	Platelet glycoprotein 4
546	RPS17	Small ribosomal subunit protein eS17
547	RPS4X	Small ribosomal subunit protein eS4
548	SLK	STE20-like serine/threonine-protein kinase
549	HSPA9	Stress-70 protein, mitochondrial
550	RPL13A	Large ribosomal subunit protein uL13
551	HSPA5	Endoplasmic reticulum chaperone BiP
552	ALDH1L1	Cytosolic 10-formyltetrahydrofolate dehydrogenase
553	RPS3A	Small ribosomal subunit protein eS1
554	YWHAQ	14-3-3 protein theta
555	RNPEP	Aminopeptidase B
556	PAFAH1B1	Platelet-activating factor acetylhydrolase IB subunit beta
557	PRMT1	Protein arginine N-methyltransferase 1
558	ACAT2	Acetyl-CoA acetyltransferase, cytosolic
559	RPS2	Small ribosomal subunit protein uS5
560	TPI1	Triosephosphate isomerase
561	ADH5	Alcohol dehydrogenase class-3
562	RPS25	Small ribosomal subunit protein eS25
563	ISYNA1	Inositol-3-phosphate synthase 1
564	RAB2A	Ras-related protein Rab-2A
565	ALAD	Delta-aminolevulinic acid dehydratase
566	RPL6	Large ribosomal subunit protein eL6
567	RPL18A	Large ribosomal subunit protein eL20
568	RPS6	Small ribosomal subunit protein eS6
569	SCAMP3	Secretory carrier-associated membrane protein 3
570	ROCK1	Rho-associated protein kinase 1
571	DOCK8	Dedicator of cytokinesis protein 8
572	TAOK3	Serine/threonine-protein kinase TAO3
573	DIP2B	Disco-interacting protein 2 homolog B
574	YWHAB	14-3-3 protein beta/alpha
575	ALCAM	CD166 antigen
576	SSB	Lupus La protein homolog
577	RHOA	Transforming protein RhoA
578	YWHAH	14-3-3 protein eta
579	CS	Citrate synthase, mitochondrial
580	KRT15	Keratin, type I cytoskeletal 15
581	RPL7A	Large ribosomal subunit protein eL8
582	HSPA4	Heat shock 70 kDa protein 4
583	RPL12	Large ribosomal subunit protein uL11
584	PACSIN2	Protein kinase C and casein kinase substrate in neurons protein 2
585	ACADL	Long-chain specific acyl-CoA dehydrogenase, mitochondrial
586	RPL15	Large ribosomal subunit protein eL15
587	PRPS1	Ribose-phosphate pyrophosphokinase 1
588	RPL13	Large ribosomal subunit protein eL13
589	ANXA6	Annexin A6
590	COL6A1	Collagen alpha-1(VI) chain
591	UPF1	Regulator of nonsense transcripts 1
592	ITIH3	Inter-alpha-trypsin inhibitor heavy chain H3
593	YWHAZ	14-3-3 protein zeta/delta
594	YWHAE	14-3-3 protein epsilon
595	PSMD7	26S proteasome non-ATPase regulatory subunit 7
596	FGA	Fibrinogen alpha chain
597	NAP1L1	Nucleosome assembly protein 1-like 1
598	RAB21	Ras-related protein Rab-21
599	DPP4	Dipeptidyl peptidase 4
600	RPL14	Large ribosomal subunit protein eL14
601	ATIC	Bifunctional purine biosynthesis protein ATIC
602	YWHAG	14-3-3 protein gamma
603	RPS11	Small ribosomal subunit protein uS17
604	NME2	Nucleoside diphosphate kinase B
605	PGAM1	Phosphoglycerate mutase 1
606	PPP3CA	Protein phosphatase 3 catalytic subunit alpha
607	JUP	Junction plakoglobin
608	GAPDH	Glyceraldehyde-3-phosphate dehydrogenase
609	RPLP1	Large ribosomal subunit protein P1
610	TGFBI	Transforming growth factor-beta-induced protein ig-h3
611	RPL30	Large ribosomal subunit protein eL30
612	TAOK1	Serine/threonine-protein kinase TAO1
613	GLUD1	Glutamate dehydrogenase 1, mitochondrial
614	PEBP1	Phosphatidylethanolamine-binding protein 1
615	SNRPD2	Small nuclear ribonucleoprotein Sm D2
616	RPL18	Large ribosomal subunit protein eL18
617	MYO1C	Unconventional myosin-Ic
618	S100A11	Protein S100-A11
619	PPIA	Peptidyl-prolyl cis-trans isomerase A
620	TUBB2A	Tubulin beta-2A chain
621	DSTN	Destrin
622	TALDO1	Transaldolase
623	TUBA1C	Tubulin alpha-1C chain
624	IPO7	Importin-7
625	ESD	S-formylglutathione hydrolase
626	CNDP2	Cytosolic non-specific dipeptidase
627	C4B	Complement C4-B
628	PRKCD	Protein kinase C delta type
629	NUCB1	Nucleobindin-1
630	PPIC	Peptidyl-prolyl cis-trans isomerase C
631	GOLM1	Golgi membrane protein 1
632	RPS5	Small ribosomal subunit protein uS7
633	LDHA	L-lactate dehydrogenase A chain
634	ANPEP	Aminopeptidase N
635	M6PR	Cation-dependent mannose-6-phosphate receptor
636	PPP2R1A	Serine/threonine-protein phosphatase 2A 65 kDa regulatory subunit A alpha isoform
637	AP2B1	AP-2 complex subunit beta
638	ANXA4	Annexin A4
639	MAPK3	Mitogen-activated protein kinase 3
640	RPL27	Large ribosomal subunit protein eL27
641	NME1	Nucleoside diphosphate kinase A
642	UBE2N	Ubiquitin-conjugating enzyme E2 N
643	ARHGEF1	Rho guanine nucleotide exchange factor 1
644	RNH1	Ribonuclease inhibitor
645	TPT1	Translationally-controlled tumor protein
646	GNAI3	Guanine nucleotide-binding protein G(i) subunit alpha-3
647	DYNC1LI1	Cytoplasmic dynein 1 light intermediate chain 1
648	GLG1	Golgi apparatus protein 1
649	PLXNB2	Plexin-B2
650	RAB5B	Ras-related protein Rab-5B
651	TPM4	Tropomyosin alpha-4 chain
652	UBA1	Ubiquitin-like modifier-activating enzyme 1
653	ABCC1	Multidrug resistance-associated protein 1
654	ILK	Integrin-linked protein kinase
655	MYL12B	Myosin regulatory light chain 12B
656	BANF1	Barrier-to-autointegration factor
657	PRKACA	cAMP-dependent protein kinase catalytic subunit alpha
658	PGD	6-phosphogluconate dehydrogenase, decarboxylating
659	ICAM1	Intercellular adhesion molecule 1
660	RAP2A	Ras-related protein Rap-2a
661	WDR1	WD repeat-containing protein 1
662	ACOT7	Cytosolic acyl coenzyme A thioester hydrolase
663	LNPEP	Leucyl-cystinyl aminopeptidase
664	S100A6	Protein S100-A6
665	FGG	Fibrinogen gamma chain
666	STAT3	Signal transducer and activator of transcription 3
667	ACTR1A	Alpha-centractin
668	FGB	Fibrinogen beta chain
669	RPS16	Small ribosomal subunit protein uS9
670	RPS9	Small ribosomal subunit protein uS4
671	EEF1A1	Elongation factor 1-alpha 1
672	SLC7A5	Large neutral amino acids transporter small subunit 1
673	RPS23	Small ribosomal subunit protein uS12
674	STK24	Serine/threonine-protein kinase 24
675	HMGB2	High mobility group protein B2
676	PPP2CA	Serine/threonine-protein phosphatase 2A catalytic subunit alpha isoform
677	UBR4	E3 ubiquitin-protein ligase UBR4
678	GSTO1	Glutathione S-transferase omega-1
679	CFL1	Cofilin-1
680	SLC44A2	Choline transporter-like protein 2
681	TM9SF2	Transmembrane 9 superfamily member 2
682	GNB1	Guanine nucleotide-binding protein G(I)/G(S)/G(T) subunit beta-1
683	ACSL4	Long-chain-fatty-acid--CoA ligase 4
684	PA2G4	Proliferation-associated protein 2G4
685	LAMP1	Lysosome-associated membrane glycoprotein 1
686	H2-AB1	H-2 class II histocompatibility antigen, A beta chain
687	DAAM1	Disheveled-associated activator of morphogenesis 1
688	ANO6	Anoctamin-6
689	ITGAV	Integrin alpha-V
690	TJP2	Tight junction protein ZO-2
691	PRKACB	cAMP-dependent protein kinase catalytic subunit beta
692	RPS19	Small ribosomal subunit protein eS19
693	DNM1L	Dynamin-1-like protein
694	RPLP0	Large ribosomal subunit protein uL10
695	DYNC1H1	Cytoplasmic dynein 1 heavy chain 1
696	TKT	Transketolase
697	GSR	Glutathione reductase, mitochondrial
698	RPS15A	Small ribosomal subunit protein uS8
699	GART	Trifunctional purine biosynthetic protein adenosine-3
700	EEF2	Elongation factor 2
701	EIF2S3X	Eukaryotic translation initiation factor 2 subunit 3, X-linked
702	WASF2	Actin-binding protein WASF2
703	RPS7	Small ribosomal subunit protein eS7
704	PPP1CA	Serine/threonine-protein phosphatase PP1-alpha catalytic subunit
705	ACAA2	3-ketoacyl-CoA thiolase, mitochondrial
706	PPA1	Inorganic pyrophosphatase
707	SFN	14-3-3 protein sigma
708	TUBA1B	Tubulin alpha-1B chain
709	VPS35	Vacuolar protein sorting-associated protein 35
710	CFP	Properdin
711	MYH9	Myosin-9
712	TUBB4B	Tubulin beta-4B chain
713	FLII	Protein flightless-1 homolog
714	PSMC4	26S proteasome regulatory subunit 6B
715	COPB2	Coatomer subunit beta'
716	RAB10	Ras-related protein Rab-10
717	PLS1	Plastin-1
718	EIF5A	Eukaryotic translation initiation factor 5A-1
719	AHCY	Adenosylhomocysteinase
720	MINK1	Misshapen-like kinase 1
721	EIF3D	Eukaryotic translation initiation factor 3 subunit D
722	HYOU1	Hypoxia up-regulated protein 1
723	PSMC5	26S proteasome regulatory subunit 8
724	CAB39	Calcium-binding protein 39
725	VPS29	Vacuolar protein sorting-associated protein 29
726	CAPNS1	Calpain small subunit 1
727	TMED9	Transmembrane emp24 domain-containing protein 9
728	HSP90AA1	Heat shock protein HSP 90-alpha
729	PSMD1	26S proteasome non-ATPase regulatory subunit 1
730	PSME1	Proteasome activator complex subunit 1
731	CAPN6	Calpain-6
732	PSMD5	26S proteasome non-ATPase regulatory subunit 5
733	DOCK11	Dedicator of cytokinesis protein 11
734	F5	Coagulation factor V
735	CTSG	Cathepsin G
736	SLC2A3	Solute carrier family 2, facilitated glucose transporter member 3
737	MMP12	Macrophage metalloelastase
738	MMP9	Matrix metalloproteinase-9
739	CCL9	C-C motif chemokine 9
740	ELANE	Neutrophil elastase
741	EVI2B	Protein EVI2B
742	ATP12A	Potassium-transporting ATPase alpha chain 2

## Sheet: Supplemental Table 2 
Supplementary Table 2. Complete list of protein signatures upregulated in exosomes from Scnn1b-Tg+ vs WT mice.
S. No	Protein	Description	Scnn1b-Tg+ vs WT
			Log2FC	Adjusted p-value
1	CD177	CD177 antigen	8.53533	0.000111525
2	RETNLA	Resistin-like alpha	7.45274	0.0034068
3	S100A9	Protein S100-A9	7.39693	0.000111525
4	GP2	Pancreatic secretory granule membrane major glycoprotein GP2	6.83635	0.00132694
5	CAMP	Cathelicidin antimicrobial peptide	6.80762	0.000736474
6	OVOS	Ovostatin homolog	6.15183	0.000111525
7	CLCA1	Calcium-activated chloride channel regulator 1	5.63431	0.00102109
8	SYT10	Synaptotagmin-10	5.6327	0.00148331
9	H2AZ1	Histone H2A.Z	5.40131	0.000572166
10	S100A8	Protein S100-A8	5.31363	0.00883889
11	CLCA4A	Calcium-activated chloride channel regulator 4A	5.11033	0.00102109
12	IFITM1	Interferon-induced transmembrane protein 1	5.03999	0.000111525
13	P01878	Ig alpha chain C region	4.88929	0.000622468
14	ITGAM	Integrin alpha-M	4.82779	0.00155275
15	MPO	Myeloperoxidase	4.66996	0.000572166
16	H4C1	Histone H4	4.65949	0.000111525
17	CDHR3	Cadherin-related family member 3	4.55285	0.000622468
18	H2AC4	Histone H2A type 1-B	4.53509	0.000111525
19	IFITM3	Interferon-induced transmembrane protein 3	4.45159	0.00033463
20	SMIM5	Small integral membrane protein 5	4.43489	0.000572166
21	SCGB3A1	Secretoglobin family 3A member 1	4.39481	0.00221653
22	NGP	Neutrophilic granule protein	4.33285	0.009367
23	SNX27	Sorting nexin-27	4.3017	0.0383088
24	H3-5	Histone H3.3C	4.18559	0.00014661
25	GGT1	Glutathione hydrolase 1 proenzyme	4.17161	0.000572166
26	SCGB3A2	Secretoglobin family 3A member 2	4.14901	0.00498061
27	FBP1	Fructose-1,6-bisphosphatase 1	4.02913	0.00663156
28	PGLYRP1	Peptidoglycan recognition protein 1	4.00775	0.00169711
29	IFITM2	Interferon-induced transmembrane protein 2	3.92715	0.00148331
30	LTF	Lactotransferrin	3.89307	0.00137276
31	H2BC7	Histone H2B type 1-F/J/L	3.8029	0.000672995
32	SDCBP2	Syntenin-2	3.56508	0.0210879
33	FTL1	Ferritin light chain 1	3.4971	0.0397296
34	HBB-B2	Hemoglobin subunit beta-2	3.43631	0.040789
35	Q3UST5	UPF0764 protein C16orf89 homolog	3.40965	0.0340305
36	PROM1	Prominin-1	3.40204	0.000871891
37	BPGM	Bisphosphoglycerate mutase	3.39228	0.0265968
38	H1-3	Histone H1.3	3.37454	0.00137276
39	BPIFB1	BPI fold-containing family B member 1	3.32782	0.00111695
40	H1-4	Histone H1.4	3.29747	0.0397882
41	LIPA	Lysosomal acid lipase/cholesteryl ester hydrolase	3.21693	0.0196861
42	SLC13A2	Solute carrier family 13 member 2	3.16551	0.00093433
43	ADAM8	Disintegrin and metalloproteinase domain-containing protein 8	3.13863	0.00442994
44	TMC5	Transmembrane channel-like protein 5	3.11578	0.00115102
45	PIGR	Polymeric immunoglobulin receptor	3.09832	0.00152176
46	UBA6	Ubiquitin-like modifier-activating enzyme 6	3.09326	0.00152176
47	SLC26A4	Pendrin	3.06077	0.0426259
48	CLCA3A1	Calcium-activated chloride channel regulator 3A-1	3.03268	0.0180093
49	H1-2	Histone H1.2	3.00089	0.00604664
50	TMC4	Transmembrane channel-like protein 4	2.9764	0.00231509
51	CA1	Carbonic anhydrase 1	2.94292	0.0408931
52	GALNT6	Polypeptide N-acetylgalactosaminyltransferase 6	2.89471	0.0415326
53	PSAP	Prosaposin	2.8702	0.0340408
54	CIB1	Calcium and integrin-binding protein 1	2.84911	0.00755601
55	SLC6A20B	Sodium- and chloride-dependent transporter XTRP3B	2.84164	0.0214218
56	MUC4	Mucin-4	2.82146	0.00329584
57	MACROH2A1	Core histone macro-H2A.1	2.81751	0.00435106
58	ALOX12	Polyunsaturated fatty acid lipoxygenase ALOX12	2.80345	0.0180093
59	CHAD	Chondroadherin	2.78991	0.0187427
60	CLN5	Ceroid-lipofuscinosis neuronal protein 5 homolog	2.76316	0.0268505
61	H1-5	Histone H1.5	2.74559	0.0117558
62	H1-1	Histone H1.1	2.72846	0.0126908
63	HBB-B1	Hemoglobin subunit beta-1	2.67774	0.0365942
64	SLC28A3	Solute carrier family 28 member 3	2.67609	0.00235378
65	CD68	Macrosialin	2.61977	0.0196861
66	HBA	Hemoglobin subunit alpha	2.59499	0.0489708
67	SCGB1A1	Uteroglobin	2.55054	0.0325383
68	CFTR	Cystic fibrosis transmembrane conductance regulator	2.53077	0.0117558
69	P01723	Ig lambda-1 chain V region	2.52213	0.0496961
70	PRUNE1	Exopolyphosphatase PRUNE1	2.49788	0.00152176
71	CELSR3	Cadherin EGF LAG seven-pass G-type receptor 3	2.48514	0.00987882
72	PLAC8	Placenta-specific gene 8 protein	2.46339	0.00979839
73	FTH1	Ferritin heavy chain	2.46238	0.040789
74	LGALS3BP	Galectin-3-binding protein	2.45319	0.0154663
75	NCKAP1L	Nck-associated protein 1-like	2.40977	0.0408598
76	P01843	Ig lambda-1 chain C region	2.38957	0.0214218
77	COMMD3	COMM domain-containing protein 3	2.37365	0.0435859
78	PLET1	Placenta-expressed transcript 1 protein	2.35623	0.00331278
79	P10404	MLV-related proviral Env polyprotein	2.31657	0.0485504
80	BASP1	Brain acid soluble protein 1	2.30994	0.00495671
81	CD53	Leukocyte surface antigen CD53	2.2987	0.0268505
82	VNN3	Vascular non-inflammatory molecule 3	2.25714	0.0379805
83	MFGE8	Lactadherin	2.21879	0.0179531
84	PLSCR1	Phospholipid scramblase 1	2.20254	0.00467435
85	ABCG2	Broad substrate specificity ATP-binding cassette transporter ABCG2	2.20079	0.0383088
86	SERINC3	Serine incorporator 3	2.19127	0.0439894
87	CGN	Cingulin	2.15847	0.0108679
88	CD82	CD82 antigen	2.15526	0.009367
89	APOB	Apolipoprotein B-100	2.15307	0.040789
90	KRT19	Keratin, type I cytoskeletal 19	2.06045	0.0364286
91	FMNL1	Formin-like protein 1	2.0287	0.0139862
92	ARHGAP18	Rho GTPase-activating protein 18	2.01227	0.0483746
93	ISG15	Ubiquitin-like protein ISG15	1.96516	0.0126908
94	VAT1	Synaptic vesicle membrane protein VAT-1 homolog	1.96413	0.0383088
95	APOC3	Apolipoprotein C-III	1.91961	0.0383088
96	FUS	RNA-binding protein FUS	1.88894	0.0439894
97	SUSD2	Sushi domain-containing protein 2	1.88594	0.0139862
98	CP	Ceruloplasmin	1.87988	0.0257399
99	STEAP4	Metalloreductase STEAP4	1.87355	0.0117558
100	P06330	Ig heavy chain V region AC38 205.12	1.82875	0.041834
101	CTSD	Cathepsin D	1.82743	0.0490735
102	TMEM67	Meckelin	1.80752	0.0180093
103	NAPRT	Nicotinate phosphoribosyltransferase	1.79149	0.0155205
104	KRT7	Keratin, type II cytoskeletal 7	1.75038	0.0117558
105	GPRC5C	G-protein coupled receptor family C group 5 member C	1.74545	0.0214218
106	CD14	Monocyte differentiation antigen CD14	1.72825	0.0126908
107	IFT122	Intraflagellar transport protein 122 homolog	1.69981	0.0386842
108	SLC5A9	Sodium/glucose cotransporter 4	1.68723	0.025757
109	CD5L	CD5 antigen-like	1.66016	0.0348061
110	TFAM	Transcription factor A, mitochondrial	1.64861	0.0379805
111	CAPN7	Calpain-7	1.63871	0.040789
112	FERMT3	Fermitin family homolog 3	1.59844	0.0180093
113	MAPK1	Mitogen-activated protein kinase 1	1.56632	0.0397296
114	CORO1A	Coronin-1A	1.5583	0.0410787
115	MLPH	Melanophilin	1.53583	0.0278159
116	RAB23	Ras-related protein Rab-23	1.46997	0.0364286
117	KRT8	Keratin, type II cytoskeletal 8	1.46844	0.040789
118	CACNA2D1	Voltage-dependent calcium channel subunit alpha-2/delta-1	1.45889	0.0408336
119	CEACAM1	Carcinoembryonic antigen-related cell adhesion molecule 1	1.42699	0.0431865
120	IGHM	Immunoglobulin heavy constant mu	1.41974	0.0408336
121	LGALS3	Galectin-3	1.41304	0.025757
122	ALDH3B1	Aldehyde dehydrogenase family 3 member B1	1.39668	0.0408598
123	SLC44A4	Choline transporter-like protein 4	1.36059	0.040789
124	LYN	Tyrosine-protein kinase Lyn	1.35942	0.0435859
125	PSMB10	Proteasome subunit beta type-10	1.3287	0.0420722
126	NHERF1	Na(+)/H(+) exchange regulatory cofactor NHE-RF1	1.30618	0.0490735
127	CYFIP2	Cytoplasmic FMR1-interacting protein 2	1.20468	0.0397296

## Sheet: Supplemental Table 3
Supplemental Table 3. The protein signatures exclusively expressed in exosomes from Scnn1b-Tg+ or WT mice.
Protein	Description
Exclusively enriched in Scnn1b-Tg+ mice
CCL9	C-C motif chemokine 9
COG5	Conserved oligomeric Golgi complex subunit 5
CD300A	CMRF35-like molecule 8
VPS26C	Vacuolar protein sorting-associated protein 26C
GK	Glycerol kinase
RAB37	Ras-related protein Rab-37
DNAAF5	Dynein axonemal assembly factor 5
GLA	Alpha-galactosidase A
PTPRN2	Receptor-type tyrosine-protein phosphatase N2
STXBP6	Syntaxin-binding protein 6
CCDC159	Coiled-coil domain-containing protein 159
ELANE	Neutrophil elastase
RHAG	Ammonium transporter Rh type A
GPNMB	Transmembrane glycoprotein NMB
CDHR1	Cadherin-related family member 1
JCHAIN	Immunoglobulin J chain
SNCA	Alpha-synuclein
EVI2B	Protein EVI2B
PLIN4	Perilipin-4
SAA3	Serum amyloid A-3 protein
LY6G	Lymphocyte antigen 6G
MMP9	Matrix metalloproteinase-9
SCIN	Scinderin
PRTN3	Myeloblastin
OLFM4	Olfactomedin-4
SLC2A3	Solute carrier family 2, facilitated glucose transporter member 3
ADAM17	Disintegrin and metalloproteinase domain-containing protein 17
MAGI2	Membrane-associated guanylate kinase, WW and PDZ domain-containing protein 2
ADGRG6	Adhesion G-protein coupled receptor G6
FCN1	Ficolin-1
CTSG	Cathepsin G
F5	Coagulation factor V
TC2N	Tandem C2 domains nuclear protein
PODXL	Podocalyxin
ITGB2L	Integrin beta-2-like protein
MMP12	Macrophage metalloelastase
SNRPA	U1 small nuclear ribonucleoprotein A
STEAP3	Metalloreductase STEAP3
NAAA	N-acylethanolamine-hydrolyzing acid amidase
DOCK11	Dedicator of cytokinesis protein 11
DHRS11	Dehydrogenase/reductase SDR family member 11
ATP6V0D2	V-type proton ATPase subunit d 2
RB1CC1	RB1-inducible coiled-coil protein 1
TNFAIP8	Tumor necrosis factor alpha-induced protein 8
TLR4	Toll-like receptor 4
PHLDA3	Pleckstrin homology-like domain family A member 3
ITLN1	Intelectin-1a
FNDC7	Fibronectin type III domain-containing protein 7
LIPH	Lipase member H
RHO	Rhodopsin
DNAJC2	DnaJ homolog subfamily C member 2
ACOX2	Peroxisomal acyl-coenzyme A oxidase 2
Exclusively enriched in WT mice
KRT32	Keratin, type I cuticular Ha2
PLEKHG5	Pleckstrin homology domain-containing family G member 5
SMAD1	Mothers against decapentaplegic homolog 1
TLK1	Serine/threonine-protein kinase tousled-like 1
RUFY1	RUN and FYVE domain-containing protein 1
OSGEP	tRNA N6-adenosine threonylcarbamoyltransferase
TMEM254	Transmembrane protein 254
GHDC	GH3 domain-containing protein
TMEM260	Protein O-mannosyl-transferase TMEM260
SRD5A3	Polyprenol reductase
TAP1	Antigen peptide transporter 1
ALG3	Dol-P-Man:Man(5)GlcNAc(2)-PP-Dol alpha-1,3-mannosyltransferase
DNAJB12	DnaJ homolog subfamily B member 12
ARXES1	Adipocyte-related X-chromosome expressed sequence 1
ESYT2	Extended synaptotagmin-2
ARL6IP4	ADP-ribosylation factor-like protein 6-interacting protein 4
TMEM19	Transmembrane protein 19
MBOAT7	Lysophospholipid acyltransferase 7
ETFDH	Electron transfer flavoprotein-ubiquinone oxidoreductase, mitochondrial
ATP12A	Potassium-transporting ATPase alpha chain 2
TUSC3	Tumor suppressor candidate 3
DERL2	Derlin-2
SLC35B1	Solute carrier family 35 member B1
EMC6	ER membrane protein complex subunit 6
VAPB	Vesicle-associated membrane protein-associated protein B
LNPK	Endoplasmic reticulum junction formation protein lunapark
PORCN	Protein-serine O-palmitoleoyltransferase porcupine

## Sheet: Supplemental Table 4
Supplementary Table 4. Mucoinflammatory proteins associated with mice and human lung diseases collected in this study.
S. No	Protein	Description	Scnn1b-Tg+ vs WT
			Log2FC	Adjusted p-value
1	S100A9	Protein S100-A9	7.39693	0.000111525
2	CAMP	Cathelicidin antimicrobial peptide	6.80762	0.000736474
3	BPIFB1	BPI fold-containing family B member 1	3.32782	0.00111695
4	LTF	Lactotransferrin	3.89307	0.00137276
5	PGLYRP1	Peptidoglycan recognition protein 1	4.00775	0.00169711
6	S100A8	Protein S100-A8	5.31363	0.00883889
7	CD14	Monocyte differentiation antigen CD14	1.72825	0.0126908
8	LIPA	Lysosomal acid lipase/cholesteryl ester hydrolase	3.21693	0.0196861
9	LGALS3	Galectin-3	1.41304	0.025757
10	CD5L	CD5 antigen-like	1.66016	0.0348061
11	APOC3	Apolipoprotein C-III	1.91961	0.0383088
12	APOB	Apolipoprotein B-100	2.15307	0.040789
13	CTSD	Cathepsin D	1.82743	0.0490735
14	LBP	Lipopolysaccharide-binding protein	1.85195	0.0537693
15	TOLLIP	Toll-interacting protein	1.52661	0.0539893
16	APOD	Apolipoprotein D	2.05693	0.0560461
17	APOA2	Apolipoprotein A-II	1.91427	0.0566844
18	PRG2	Bone marrow proteoglycan	4.24251	0.0589553
19	FN1	Fibronectin	1.85861	0.0735574
20	DMBT1	Deleted in malignant brain tumors 1 protein	2.54399	0.0735574
21	GPLD1	Phosphatidylinositol-glycan-specific phospholipase D	1.57242	0.109385
22	EPX	Eosinophil peroxidase	3.75074	0.123302
23	GPX3	Glutathione peroxidase 3	-0.906057	0.135755
24	APOE	Apolipoprotein E	0.929506	0.135755
25	LCN2	Neutrophil gelatinase-associated lipocalin	1.3172	0.138011
26	ARPC4	Actin-related protein 2/3 complex subunit 4	0.723978	0.145223
27	CFD	Complement factor D	-1.38705	0.154603
28	HMGB1	High mobility group protein B1	-2.03207	0.160333
29	SELENBP1	Methanethiol oxidase	-0.860652	0.166521
30	ARPC1B	Actin-related protein 2/3 complex subunit 1B	0.706322	0.166926
31	ACTR3	Actin-related protein 3	0.685101	0.186874
32	TLR2	Toll-like receptor 2	0.846159	0.195961
33	APOA4	Apolipoprotein A-IV	0.990012	0.197535
34	PLG	Plasminogen	-0.984344	0.204094
35	AMBP	Protein AMBP	-0.909616	0.204206
36	PGK1	Phosphoglycerate kinase 1	-0.698328	0.210893
37	SFTPB	Pulmonary surfactant-associated protein B	0.771624	0.218838
38	APOA1	Apolipoprotein A-I	1.06596	0.227054
39	APOC1	Apolipoprotein C-I	0.925236	0.239729
40	GC	Vitamin D-binding protein	-0.840724	0.240986
41	AZGP1	Zinc-alpha-2-glycoprotein	-0.798224	0.300319
42	ORM1	Alpha-1-acid glycoprotein 1	-0.975364	0.302005
43	CRP	C-reactive protein	-0.673761	0.305546
44	SOD2	Superoxide dismutase [Mn], mitochondrial	-0.613158	0.306715
45	CRIP2	Cysteine-rich protein 2	0.523968	0.330184
46	FETUB	Fetuin-B	-0.595487	0.338593
47	APOM	Apolipoprotein M	1.05245	0.344135
48	TPI1	Triosephosphate isomerase	-0.474501	0.352201
49	C8A	Complement component C8 alpha chain	-0.864153	0.372442
50	HSPA8	Heat shock cognate 71 kDa protein	0.396883	0.38723
51	RHOA	Transforming protein RhoA	-0.423664	0.389448
52	C8G	Complement component C8 gamma chain	-0.771224	0.39501
53	COTL1	Coactosin-like protein	0.573505	0.39501
54	C3	Complement C3	0.498872	0.407112
55	POSTN	Periostin	-0.484637	0.423383
56	RSU1	Ras suppressor protein 1	-0.382028	0.438843
57	SERPIND1	Heparin cofactor 2	-0.530066	0.441915
58	HGFAC	Hepatocyte growth factor activator	-0.690486	0.442913
59	RAN	GTP-binding nuclear protein Ran	0.426909	0.447742
60	ADH5	Alcohol dehydrogenase class-3	-0.470117	0.456217
61	SUB1	Activated RNA polymerase II transcriptional coactivator p15	-0.549189	0.456565
62	C1QA	Complement C1q subcomponent subunit A	0.46411	0.460713
63	FGA	Fibrinogen alpha chain	-0.346474	0.466852
64	LDHB	L-lactate dehydrogenase B chain	-0.559198	0.46703
65	ARF3;ARF1	ADP-ribosylation factor 3	0.310664	0.504593
66	S100A4	Protein S100-A4	0.76246	0.527182
67	PRDX5	Peroxiredoxin-5, mitochondrial	0.315772	0.541587
68	NME2	Nucleoside diphosphate kinase B	-0.319187	0.547048
69	C5	Complement C5	-0.396051	0.549152
70	CHI3L1	Chitinase-3-like protein 1	0.374167	0.551677
71	SFTPA1	Pulmonary surfactant-associated protein A	-0.516389	0.556651
72	GCA	Grancalcin	0.479299	0.57056
73	CSF1R	Macrophage colony-stimulating factor 1 receptor	-0.454682	0.580962
74	PEBP1	Phosphatidylethanolamine-binding protein 1	-0.281059	0.594931
75	IGFBP2	Insulin-like growth factor-binding protein 2	-0.570533	0.631735
76	ADIPOQ	Adiponectin	-0.366192	0.676464
77	PON1	Serum paraoxonase/arylesterase 1	-0.521932	0.684743
78	CFB	Complement factor B	0.326599	0.704433
79	PSME2	Proteasome activator complex subunit 2	-0.181215	0.724864
80	HSPH1	Heat shock protein 105 kDa	0.180756	0.729441
81	ASAH1	Acid ceramidase	0.224695	0.7712
82	MST1	Hepatocyte growth factor-like protein	-0.389339	0.775053
83	HNRNPC	Heterogeneous nuclear ribonucleoproteins C1/C2	0.41751	0.782621
84	LYZ1	Lysozyme C-1	-0.272909	0.790966
85	CHIA	Acidic mammalian chitinase	0.189882	0.791536
86	MYADM	Myeloid-associated differentiation marker	0.137114	0.814839
87	MRC1	Macrophage mannose receptor 1	-0.189085	0.82138
88	FGG	Fibrinogen gamma chain	-0.126189	0.83105
89	ITIH1	Inter-alpha-trypsin inhibitor heavy chain H1	0.165958	0.831707
90	FGB	Fibrinogen beta chain	-0.122342	0.843478
91	TUBB2A	Tubulin beta-2A chain	-0.273358	0.85204
92	CD34	Hematopoietic progenitor cell antigen CD34	0.406126	0.852839
93	F10	Coagulation factor X	0.183992	0.857702
94	SERPINA6	Corticosteroid-binding globulin	-0.155745	0.860403
95	PROC	Vitamin K-dependent protein C	-0.136371	0.897539
96	STAT6	Signal transducer and transcription activator 6	-0.0793494	0.910827
97	S100A6	Protein S100-A6	-0.143055	0.913457
98	GSR	Glutathione reductase, mitochondrial	-0.0744756	0.915443
99	TKT	Transketolase	-0.0756862	0.917937
100	STAT5A;STAT5B	Signal transducer and activator of transcription 5A	0.0835615	0.926103
101	HSP90AB1	Heat shock protein HSP 90-beta	0.0719952	0.926941
102	DSP	Desmoplakin	-0.0567607	0.939506
103	MIF	Macrophage migration inhibitory factor	0.0536986	0.940426
104	CFL2	Cofilin-2	0.0412114	0.948441
105	PKM	Pyruvate kinase PKM	0.0234959	0.971321
106	HSP90AA1	Heat shock protein HSP 90-alpha	-0.00893935	0.985409
107	LYZ2	Lysozyme C-2	0.007183	0.992342
108	PSME1	Proteasome activator complex subunit 1	-0.00528382	0.992729
